# Supplementary material for: Oxidized Dextran/Carboxymethyl Chitosan Dynamic Schiff-Base Hydrogel for Sustained Hydrogen Sulfide Delivery and Burn Wound Microenvironment Remodeling
Source: Pharmaceutics. 2026 Mar 17;18(3):370. doi: 10.3390/pharmaceutics18030370 (PMC13030501; doi:10.3390/pharmaceutics18030370)
Supplement: Supplementary file 1 [file pharmaceutics-18-00370-s001.zip]

Archive with 1 entries (1 files):
- pharmaceutics-4165833-supplementary.pdf
